# Supplementary material for: Occupancy of wild southern pig-tailed macaques in intact and degraded forests in Peninsular Malaysia
Source: PeerJ. 2021 Dec 14;9:e12462. doi: 10.7717/peerj.12462 (PMC8679909; doi:10.7717/peerj.12462)
Supplement: Supplemental Information 3 [file peerj-09-12462-s003.txt]

camera	det1.1	det1.2	det1.3	det1.4	det1.5	det1.6	det1.7	det1.8	det1.9	det2.1	det2.2	det2.3	det2.4	det2.5	det2.6	det2.7	det2.8	det2.9	det3.1	det3.2	det3.3	det3.4	det3.5	det3.6	det3.7	det3.8	det3.9	det4.1	det4.2	det4.3	det4.4	det4.5	det4.6	det4.7	det4.8	det4.9	det5.1	det5.2	det5.3	det5.4	det5.5	det5.6	det5.7	det5.8	det5.9
c101	0	0	1	1	0	0	NA	NA	NA	1	1	1	1	1	NA	NA	NA	NA	1	0	0	0	0	0	NA	NA	NA	1	1	1	1	NA	NA	NA	NA	NA	NA	NA	NA	NA	NA	NA	NA	NA	NA
c102	0	1	0	0	1	NA	NA	NA	NA	0	0	1	0	0	NA	NA	NA	NA	0	1	1	0	1	0	NA	NA	NA	0	1	0	1	1	1	1	0	NA	NA	NA	NA	NA	NA	NA	NA	NA	NA
c103	0	1	0	0	0	NA	NA	NA	NA	1	1	1	1	0	NA	NA	NA	NA	0	0	1	1	1	1	NA	NA	NA	0	1	1	0	1	1	1	1	NA	1	1	NA	NA	NA	NA	NA	NA	NA
c104	0	1	1	1	0	0	0	NA	NA	0	0	0	1	0	NA	NA	NA	NA	0	1	0	1	0	0	NA	NA	NA	0	1	1	NA	NA	NA	NA	NA	NA	NA	NA	NA	NA	NA	NA	NA	NA	NA
c105	1	0	0	1	0	NA	NA	NA	NA	0	1	0	0	0	NA	NA	NA	NA	0	0	0	0	0	0	NA	NA	NA	0	0	1	0	1	0	0	0	NA	0	0	0	0	1	NA	NA	NA	NA
c106	0	0	0	0	0	0	NA	NA	NA	1	0	1	1	0	NA	NA	NA	NA	0	0	0	0	0	0	NA	NA	NA	0	1	1	1	1	1	1	0	NA	0	0	0	1	1	NA	NA	NA	NA
c107	0	1	NA	NA	NA	NA	NA	NA	NA	0	0	1	1	0	NA	NA	NA	NA	1	0	1	0	1	0	NA	NA	NA	0	0	0	1	1	1	1	0	NA	1	1	1	1	0	0	NA	NA	NA
c108	0	1	1	NA	NA	NA	NA	NA	NA	NA	NA	NA	NA	NA	NA	NA	NA	NA	0	1	0	1	1	0	NA	NA	NA	0	0	1	0	1	0	1	1	NA	1	1	1	1	1	0	NA	NA	NA
c109	0	1	0	1	0	1	NA	NA	NA	0	0	0	1	0	NA	NA	NA	NA	1	0	0	1	0	0	0	NA	NA	0	1	1	1	1	0	NA	NA	NA	0	1	1	1	0	1	NA	NA	NA
c110	0	0	0	1	0	0	NA	NA	NA	0	0	1	0	0	NA	NA	NA	NA	0	1	1	1	1	0	1	NA	NA	0	0	0	0	1	1	1	0	0	0	1	1	1	1	1	NA	NA	NA
c111	0	1	1	0	1	1	0	NA	NA	0	1	0	0	0	0	NA	NA	NA	1	0	0	0	1	0	NA	NA	NA	0	0	0	0	1	1	0	0	NA	0	1	NA	NA	NA	NA	NA	NA	NA
c112	NA	NA	NA	NA	NA	NA	NA	NA	NA	1	1	0	NA	NA	NA	NA	NA	NA	0	0	1	0	0	NA	NA	NA	NA	0	1	1	0	0	0	0	0	NA	0	0	0	0	0	NA	NA	NA	NA
c113	0	0	1	1	0	NA	NA	NA	NA	0	1	0	0	0	0	NA	NA	NA	0	0	0	0	0	0	NA	NA	NA	0	0	0	0	1	0	0	0	0	0	0	0	0	0	NA	NA	NA	NA
c114	1	1	1	1	1	1	NA	NA	NA	NA	NA	NA	NA	NA	NA	NA	NA	NA	0	1	1	0	0	0	NA	NA	NA	0	0	0	0	0	0	0	0	NA	0	1	0	0	0	NA	NA	NA	NA
c115	1	0	1	1	1	NA	NA	NA	NA	0	0	1	1	0	0	NA	NA	NA	0	0	0	1	0	0	NA	NA	NA	0	0	1	0	0	0	0	1	1	0	0	0	NA	NA	NA	NA	NA	NA
c116	1	0	0	NA	NA	NA	NA	NA	NA	0	1	0	1	0	NA	NA	NA	NA	0	0	0	0	1	1	NA	NA	NA	0	0	0	0	1	1	0	0	NA	NA	NA	NA	NA	NA	NA	NA	NA	NA
c117	1	1	1	1	0	0	NA	NA	NA	0	1	0	0	0	NA	NA	NA	NA	0	0	0	1	0	NA	NA	NA	NA	0	1	1	0	1	1	0	1	0	0	0	0	1	0	0	NA	NA	NA
c118	1	0	0	0	0	NA	NA	NA	NA	NA	NA	NA	NA	NA	NA	NA	NA	NA	0	0	0	0	0	NA	NA	NA	NA	0	0	0	0	0	0	NA	NA	NA	NA	NA	NA	NA	NA	NA	NA	NA	NA
c119	0	1	0	NA	NA	NA	NA	NA	NA	0	0	0	0	0	1	NA	NA	NA	0	0	0	0	0	NA	NA	NA	NA	1	0	1	1	0	1	0	NA	NA	1	1	1	1	0	NA	NA	NA	NA
c120	1	1	1	0	NA	NA	NA	NA	NA	0	0	1	1	0	NA	NA	NA	NA	0	0	0	0	1	NA	NA	NA	NA	0	0	0	0	0	0	0	0	0	0	0	0	0	0	0	NA	NA	NA
c121	1	0	1	1	1	0	NA	NA	NA	0	0	0	1	0	0	NA	NA	NA	0	1	0	0	0	0	0	NA	NA	0	0	1	0	1	0	0	0	0	NA	NA	NA	NA	NA	NA	NA	NA	NA
c122	1	1	1	1	1	1	NA	NA	NA	0	0	0	1	1	NA	NA	NA	NA	1	1	1	1	0	0	NA	NA	NA	0	1	1	1	0	1	1	NA	NA	NA	NA	NA	NA	NA	NA	NA	NA	NA
c123	0	1	0	1	0	0	NA	NA	NA	0	0	1	0	0	NA	NA	NA	NA	1	1	1	1	0	0	NA	NA	NA	0	1	1	1	1	1	1	NA	NA	0	1	1	0	0	1	NA	NA	NA
c124	0	0	0	1	1	1	0	NA	NA	0	1	1	0	0	NA	NA	NA	NA	0	0	1	0	0	NA	NA	NA	NA	0	0	0	0	0	0	0	0	0	NA	NA	NA	NA	NA	NA	NA	NA	NA
c125	1	1	1	1	1	1	NA	NA	NA	0	0	0	1	0	NA	NA	NA	NA	1	1	1	1	1	0	NA	NA	NA	0	0	1	0	1	0	NA	NA	NA	0	1	1	0	1	0	NA	NA	NA
c126	0	1	0	0	1	NA	NA	NA	NA	1	1	0	0	0	NA	NA	NA	NA	1	1	1	0	1	0	NA	NA	NA	0	1	0	1	0	NA	NA	NA	NA	0	1	0	1	0	NA	NA	NA	NA
c127	0	1	0	0	0	0	NA	NA	NA	0	1	1	1	1	NA	NA	NA	NA	0	1	0	1	0	0	NA	NA	NA	0	0	0	0	0	0	0	0	NA	0	1	1	1	NA	NA	NA	NA	NA
c128	0	0	0	1	0	NA	NA	NA	NA	0	0	0	1	0	0	NA	NA	NA	0	0	0	1	1	0	NA	NA	NA	0	1	0	0	0	0	0	0	0	1	0	1	0	0	NA	NA	NA	NA
c129	0	1	1	0	0	NA	NA	NA	NA	0	0	0	0	0	NA	NA	NA	NA	0	0	0	0	0	0	0	NA	NA	0	0	1	1	1	1	0	NA	NA	NA	NA	NA	NA	NA	NA	NA	NA	NA
c130	0	0	1	1	1	1	NA	NA	NA	0	0	0	1	0	NA	NA	NA	NA	1	1	1	0	1	1	NA	NA	NA	0	0	0	0	0	1	1	0	0	1	0	0	1	0	NA	NA	NA	NA
c301	1	0	1	1	0	NA	NA	NA	NA	1	1	0	0	0	NA	NA	NA	NA	0	0	0	1	1	0	NA	NA	NA	1	1	1	0	0	1	NA	NA	NA	1	1	0	1	1	1	1	0	NA
c302	1	1	1	1	1	NA	NA	NA	NA	1	0	0	1	0	NA	NA	NA	NA	0	1	0	1	0	0	NA	NA	NA	0	1	0	1	0	0	NA	NA	NA	0	1	1	0	1	1	1	0	0
c303	0	1	1	1	0	NA	NA	NA	NA	1	1	1	0	0	1	NA	NA	NA	0	1	0	0	1	0	NA	NA	NA	0	0	0	0	1	1	NA	NA	NA	1	1	0	1	1	1	1	0	NA
c304	1	1	1	1	NA	NA	NA	NA	NA	1	1	1	1	0	NA	NA	NA	NA	0	1	1	1	1	0	NA	NA	NA	0	1	1	0	NA	NA	NA	NA	NA	NA	NA	NA	NA	NA	NA	NA	NA	NA
c305	1	1	1	1	1	NA	NA	NA	NA	0	1	0	0	0	0	NA	NA	NA	0	0	1	0	0	0	NA	NA	NA	0	1	0	0	0	NA	NA	NA	NA	0	1	0	0	1	1	0	0	NA
c306	0	0	0	1	1	NA	NA	NA	NA	0	1	0	1	0	0	NA	NA	NA	0	0	0	0	1	0	NA	NA	NA	0	0	0	0	1	NA	NA	NA	NA	0	0	0	0	0	0	0	1	NA
c307	1	1	1	1	1	NA	NA	NA	NA	0	0	0	1	0	NA	NA	NA	NA	1	1	1	0	0	0	NA	NA	NA	0	0	0	0	NA	NA	NA	NA	NA	0	0	1	1	0	1	0	0	0
c308	1	1	1	0	0	NA	NA	NA	NA	0	0	1	1	1	NA	NA	NA	NA	0	0	0	0	0	0	NA	NA	NA	0	0	0	0	0	0	NA	NA	NA	0	1	0	1	0	0	1	0	NA
c309	0	0	NA	NA	NA	NA	NA	NA	NA	1	1	1	1	1	NA	NA	NA	NA	1	1	1	1	0	1	NA	NA	NA	0	0	0	0	0	NA	NA	NA	NA	NA	NA	NA	NA	NA	NA	NA	NA	NA
c310	1	1	1	1	1	NA	NA	NA	NA	1	0	NA	NA	NA	NA	NA	NA	NA	0	0	0	1	0	1	NA	NA	NA	1	1	1	1	1	1	NA	NA	NA	0	0	0	0	0	0	0	0	NA
c311	1	1	1	1	1	1	NA	NA	NA	0	1	1	1	1	NA	NA	NA	NA	0	0	0	0	0	0	NA	NA	NA	0	1	1	1	1	0	NA	NA	NA	0	0	0	0	0	0	0	0	NA
c312	1	1	0	0	0	NA	NA	NA	NA	1	0	1	0	0	NA	NA	NA	NA	1	1	0	1	0	0	NA	NA	NA	0	1	0	1	0	NA	NA	NA	NA	0	0	0	0	0	0	0	0	NA
c313	0	1	1	1	1	NA	NA	NA	NA	1	0	0	1	1	NA	NA	NA	NA	0	0	0	0	0	0	NA	NA	NA	0	0	0	0	0	0	NA	NA	NA	0	1	1	1	1	1	1	0	NA
c314	1	1	1	1	1	1	NA	NA	NA	0	1	1	0	1	NA	NA	NA	NA	0	1	0	0	1	1	NA	NA	NA	0	1	0	0	0	0	NA	NA	NA	1	1	1	1	1	0	1	0	NA
c315	1	1	1	NA	NA	NA	NA	NA	NA	1	1	1	1	1	NA	NA	NA	NA	0	1	1	1	1	1	NA	NA	NA	0	1	1	0	1	0	NA	NA	NA	1	1	1	1	1	1	NA	NA	NA
c316	1	1	1	1	1	0	NA	NA	NA	1	1	1	1	1	NA	NA	NA	NA	1	1	0	0	0	1	NA	NA	NA	0	1	1	1	1	1	NA	NA	NA	0	0	0	1	0	0	0	0	0
c317	1	1	1	1	1	0	NA	NA	NA	0	0	0	0	0	NA	NA	NA	NA	1	0	0	0	0	0	NA	NA	NA	0	0	1	1	0	0	NA	NA	NA	0	0	0	0	0	0	0	0	NA
c318	1	1	1	1	1	NA	NA	NA	NA	0	0	1	0	0	NA	NA	NA	NA	1	0	1	0	0	1	NA	NA	NA	0	0	1	1	0	0	NA	NA	NA	1	1	1	NA	NA	NA	NA	NA	NA
c319	1	1	1	1	1	0	NA	NA	NA	1	1	NA	NA	NA	NA	NA	NA	NA	1	1	1	1	1	0	NA	NA	NA	1	1	1	1	0	NA	NA	NA	NA	NA	NA	NA	NA	NA	NA	NA	NA	NA
c320	1	1	1	0	0	NA	NA	NA	NA	0	0	0	0	1	NA	NA	NA	NA	0	0	1	0	1	0	NA	NA	NA	0	1	1	1	1	1	NA	NA	NA	1	1	1	1	1	1	1	1	NA
c321	0	0	1	0	0	NA	NA	NA	NA	0	1	1	1	0	0	NA	NA	NA	0	0	0	0	0	0	0	NA	NA	1	0	1	1	1	NA	NA	NA	NA	NA	NA	NA	NA	NA	NA	NA	NA	NA
c322	0	0	0	0	0	NA	NA	NA	NA	0	0	0	0	0	0	NA	NA	NA	0	0	0	0	1	0	0	NA	NA	0	0	1	0	0	NA	NA	NA	NA	NA	NA	NA	NA	NA	NA	NA	NA	NA
c323	0	0	0	0	1	1	1	NA	NA	0	1	1	1	1	0	NA	NA	NA	0	0	1	0	0	0	1	NA	NA	0	1	0	0	0	NA	NA	NA	NA	0	1	0	1	1	0	0	1	NA
c324	0	1	1	1	NA	NA	NA	NA	NA	0	1	1	1	1	1	NA	NA	NA	0	0	0	0	1	0	1	NA	NA	0	0	0	0	0	NA	NA	NA	NA	NA	NA	NA	NA	NA	NA	NA	NA	NA
c325	0	1	0	1	0	NA	NA	NA	NA	0	1	0	0	1	0	NA	NA	NA	0	1	0	0	0	0	NA	NA	NA	0	0	0	0	0	0	NA	NA	NA	1	0	0	1	0	1	1	1	NA
c326	0	1	1	1	0	NA	NA	NA	NA	0	0	1	1	0	1	NA	NA	NA	0	0	0	NA	NA	NA	NA	NA	NA	0	0	0	1	1	1	NA	NA	NA	1	0	0	0	0	0	1	1	NA
c327	0	1	0	0	0	NA	NA	NA	NA	0	1	1	0	1	1	NA	NA	NA	0	0	0	0	1	1	NA	NA	NA	1	0	1	1	1	NA	NA	NA	NA	1	1	1	1	1	1	1	1	NA
c328	1	1	1	1	1	0	NA	NA	NA	1	0	0	0	0	0	NA	NA	NA	0	0	0	1	0	1	NA	NA	NA	0	0	0	0	0	0	NA	NA	NA	0	1	1	1	1	1	1	0	NA
c329	0	0	0	0	0	NA	NA	NA	NA	0	0	1	0	1	NA	NA	NA	NA	0	1	0	0	0	0	0	NA	NA	0	0	0	1	1	1	NA	NA	NA	NA	NA	NA	NA	NA	NA	NA	NA	NA
c330	0	1	0	0	0	NA	NA	NA	NA	0	0	0	0	0	NA	NA	NA	NA	0	0	0	1	0	1	0	NA	NA	0	0	0	1	0	0	NA	NA	NA	0	0	1	0	1	1	1	0	NA
