# Supplementary material for: Occupancy of wild southern pig-tailed macaques in intact and degraded forests in Peninsular Malaysia
Source: PeerJ. 2021 Dec 14;9:e12462. doi: 10.7717/peerj.12462 (PMC8679909; doi:10.7717/peerj.12462)
Supplement: Supplemental Information 4 [file peerj-09-12462-s004.txt]

camera	det1	det2	det3	det4	det5	det6	det7	det8	det9	det10	det11
PU01C	0	1	0	0	0	NA	NA	NA	NA	NA	NA
PU01D	0	0	0	0	1	1	0	NA	NA	NA	NA
PU02C	0	0	0	0	0	0	0	NA	NA	NA	NA
PU03B	0	0	0	NA	NA	NA	NA	NA	NA	NA	NA
PU03C	0	0	0	1	0	0	0	NA	NA	NA	NA
PU04B	0	0	0	0	0	0	0	NA	NA	NA	NA
PU04D	0	0	0	0	NA	NA	NA	NA	NA	NA	NA
PU05C	0	0	0	0	0	NA	NA	NA	NA	NA	NA
PU05D	0	0	0	0	0	0	NA	NA	NA	NA	NA
PU06B	0	0	0	0	0	0	0	NA	NA	NA	NA
PU06D	0	0	0	0	0	NA	NA	NA	NA	NA	NA
PU07B	0	0	0	0	0	0	0	NA	NA	NA	NA
PU07C	0	0	0	0	0	NA	NA	NA	NA	NA	NA
PU08B	0	0	0	0	0	NA	NA	NA	NA	NA	NA
PU08C	0	0	0	0	0	0	0	NA	NA	NA	NA
PU09A	0	0	0	0	0	NA	NA	NA	NA	NA	NA
PU09C	0	0	0	0	0	0	0	NA	NA	NA	NA
PU10B	0	0	0	0	0	0	NA	NA	NA	NA	NA
PU10D	0	0	0	0	0	0	NA	NA	NA	NA	NA
PU11A	0	0	0	NA	NA	NA	NA	NA	NA	NA	NA
PU11D	0	0	0	0	0	NA	NA	NA	NA	NA	NA
PU12B	0	0	NA	NA	NA	NA	NA	NA	NA	NA	NA
PU12D	0	0	0	0	0	0	NA	NA	NA	NA	NA
PU13B	0	0	0	0	0	0	0	NA	NA	NA	NA
PU13C	0	0	0	0	0	NA	NA	NA	NA	NA	NA
PU14A	0	0	0	0	0	0	0	NA	NA	NA	NA
PU14B	0	0	0	0	0	NA	NA	NA	NA	NA	NA
PU15C	1	0	0	1	0	1	0	NA	NA	NA	NA
PU15D	0	1	1	0	0	NA	NA	NA	NA	NA	NA
PU16A	0	1	0	0	1	0	0	NA	NA	NA	NA
PU16C	0	0	1	0	1	0	0	0	0	NA	NA
PU17C	0	0	0	0	1	1	0	NA	NA	NA	NA
PU18A	0	0	0	0	0	0	0	0	0	NA	NA
PU19B	0	0	0	NA	NA	NA	NA	NA	NA	NA	NA
PU19C	0	0	0	0	0	0	0	0	0	0	NA
PU20C	0	0	0	0	0	0	NA	NA	NA	NA	NA
PU21B	0	1	1	1	0	NA	NA	NA	NA	NA	NA
PU21D	0	0	0	1	0	1	0	NA	NA	NA	NA
PU22C	0	0	0	0	0	0	0	0	0	0	NA
PU22D	1	1	1	1	1	1	NA	NA	NA	NA	NA
PU23B	0	1	0	NA	NA	NA	NA	NA	NA	NA	NA
PU23D	0	0	0	0	0	NA	NA	NA	NA	NA	NA
PU24A	0	0	0	0	0	0	0	0	1	NA	NA
PU24C	0	0	0	0	0	0	NA	NA	NA	NA	NA
PU25C	0	0	0	0	0	0	0	NA	NA	NA	NA
PU26A	0	0	0	0	0	0	NA	NA	NA	NA	NA
PU27B	0	0	0	0	0	0	NA	NA	NA	NA	NA
PU27C	0	0	0	0	0	0	0	0	0	0	NA
PU28A	0	0	0	0	0	0	0	0	0	0	NA
PU28C	0	1	0	0	1	0	NA	NA	NA	NA	NA
PU29A	0	1	1	0	1	0	NA	NA	NA	NA	NA
PU30A	0	0	0	0	0	0	0	NA	NA	NA	NA
PU30D	0	0	0	0	1	1	1	NA	NA	NA	NA
PU31B	0	1	0	0	0	0	0	0	0	1	NA
PU31D	1	1	1	1	1	1	NA	NA	NA	NA	NA
PU32A	0	0	0	0	0	0	0	0	0	0	NA
PU32B	0	0	0	0	1	0	NA	NA	NA	NA	NA
PU33C	1	0	0	0	1	0	NA	NA	NA	NA	NA
PU33D	0	0	0	0	NA	NA	NA	NA	NA	NA	NA
PU34A	0	1	0	0	0	0	0	0	1	0	NA
PU34D	0	0	0	0	0	0	NA	NA	NA	NA	NA
PU35A	0	0	0	0	1	1	1	1	1	0	NA
PU35D	0	1	0	1	1	1	NA	NA	NA	NA	NA
PU36C	0	0	NA	NA	NA	NA	NA	NA	NA	NA	NA
PU36D	0	1	0	0	0	0	NA	NA	NA	NA	NA
PU37A	0	0	0	0	0	0	0	0	0	0	NA
PU37D	0	0	1	0	0	0	NA	NA	NA	NA	NA
PU38B	0	0	NA	NA	NA	NA	NA	NA	NA	NA	NA
PU38C	0	0	0	0	0	0	0	0	0	0	NA
PU39D	0	0	0	1	1	0	NA	NA	NA	NA	NA
PU40A	0	0	0	0	0	0	0	0	0	0	NA
PU40C	0	0	0	0	0	0	NA	NA	NA	NA	NA
PU41B	0	0	0	0	0	0	NA	NA	NA	NA	NA
PU41C	0	0	0	0	0	1	0	0	0	0	NA
PU42A	0	0	0	0	0	0	0	0	0	0	NA
PU42B	1	1	0	0	0	NA	NA	NA	NA	NA	NA
PU43A	0	0	0	0	0	0	NA	NA	NA	NA	NA
PU43C	0	0	0	0	0	0	0	1	0	0	NA
PU44B	0	1	0	0	0	0	0	NA	NA	NA	NA
PU44D	0	1	0	0	NA	NA	NA	NA	NA	NA	NA
PU45D	0	0	0	0	0	0	0	0	1	0	NA
PU46A	0	0	0	0	0	0	NA	NA	NA	NA	NA
PU46C	0	1	0	0	0	0	NA	NA	NA	NA	NA
PU47C	0	0	0	0	0	0	NA	NA	NA	NA	NA
PU48B	0	0	0	1	1	0	0	NA	NA	NA	NA
PU48D	0	0	0	0	1	0	0	0	0	0	NA
PU49A	0	0	0	0	0	0	0	0	0	0	NA
PU49B	0	0	1	0	1	0	0	NA	NA	NA	NA
PU50D	0	0	0	0	0	0	0	NA	NA	NA	NA
PU51B	0	0	0	1	0	0	0	0	0	0	NA
PU51D	0	0	0	0	0	1	0	NA	NA	NA	NA
PU52A	0	0	0	0	0	1	0	NA	NA	NA	NA
PU53A	0	0	0	0	0	0	0	0	1	0	NA
PU53D	1	1	1	0	0	0	0	NA	NA	NA	NA
PU54B	0	0	0	0	0	0	0	0	0	0	NA
PU54C	0	1	0	0	0	0	0	NA	NA	NA	NA
PU55A	0	0	0	0	0	0	0	0	0	0	NA
PU55C	0	0	0	0	0	0	0	NA	NA	NA	NA
PU56A	0	0	0	1	0	0	0	0	0	0	0
PU56B	1	1	1	0	0	0	NA	NA	NA	NA	NA
PU57B	0	0	0	0	0	0	0	0	0	0	0
PU57D	0	0	0	0	0	0	NA	NA	NA	NA	NA
PU58A	0	0	0	0	0	0	NA	NA	NA	NA	NA
PU59B	0	0	0	0	0	0	NA	NA	NA	NA	NA
PU59C	0	0	0	0	0	0	0	0	0	0	NA
PU60A	0	0	0	1	0	0	1	0	0	0	0
PU61A	0	0	0	0	0	0	0	1	0	0	0
PU61C	1	1	0	0	0	0	NA	NA	NA	NA	NA
PU62D	0	0	0	0	0	0	NA	NA	NA	NA	NA
PU63A	0	0	0	0	0	0	0	0	0	0	NA
PU63C	0	0	0	0	0	0	NA	NA	NA	NA	NA
PU64A	0	0	0	0	0	1	0	NA	NA	NA	NA
PU64D	0	0	0	0	0	0	0	0	0	0	0
PU65B	0	0	0	0	0	0	0	0	0	0	0
PU65C	1	0	1	1	1	1	0	NA	NA	NA	NA
PU66B	0	0	0	0	0	0	0	0	0	0	0
PU66D	0	0	0	0	0	0	0	NA	NA	NA	NA
PU67A	0	0	0	0	0	0	0	NA	NA	NA	NA
PU67B	0	0	0	0	0	0	0	0	0	0	0
PU68A	0	0	0	0	0	0	0	0	0	0	0
PU68B	0	0	0	0	0	0	0	NA	NA	NA	NA
PU69B	0	0	0	0	0	0	0	NA	NA	NA	NA
PU69D	0	0	0	0	0	0	0	0	0	0	0
PU70A	0	0	0	0	0	0	0	0	0	0	0
PU70D	0	0	0	0	0	0	0	NA	NA	NA	NA
PB015A	0	0	0	0	0	0	0	NA	NA	NA	NA
PB016A	0	1	0	0	0	0	0	NA	NA	NA	NA
PB016B	0	0	0	0	1	1	0	0	NA	NA	NA
PB027C	0	1	1	1	0	0	0	NA	NA	NA	NA
PB027D	0	0	NA	NA	NA	NA	NA	NA	NA	NA	NA
PB028C	0	1	1	0	1	0	0	NA	NA	NA	NA
PB028D	0	1	1	0	0	0	0	0	0	NA	NA
PB029B	0	0	0	0	1	0	0	NA	NA	NA	NA
PB029C	0	0	1	0	0	0	0	NA	NA	NA	NA
PB030B	0	1	0	0	0	0	1	1	NA	NA	NA
PB030D	0	1	0	1	0	1	0	NA	NA	NA	NA
PB031B	0	0	0	0	0	0	0	NA	NA	NA	NA
PB031C	0	0	0	1	0	0	0	NA	NA	NA	NA
PB032B	0	1	0	0	1	1	0	NA	NA	NA	NA
PB032D	0	0	0	0	0	0	0	0	NA	NA	NA
PB033B	0	0	0	0	0	0	0	0	NA	NA	NA
PB033D	0	0	0	0	NA	NA	NA	NA	NA	NA	NA
PB034C	0	0	0	0	1	0	0	NA	NA	NA	NA
PB034D	0	0	0	1	1	0	0	0	NA	NA	NA
PB035B	0	0	0	0	0	0	0	NA	NA	NA	NA
PB035C	0	1	1	0	0	1	1	0	NA	NA	NA
PB039A	0	0	0	1	1	1	0	NA	NA	NA	NA
PB039B	0	0	0	0	0	0	0	1	0	NA	NA
PB040A	0	1	0	1	0	0	0	NA	NA	NA	NA
PB041A	0	0	0	1	0	1	1	0	NA	NA	NA
PB041C	0	0	0	0	0	0	0	NA	NA	NA	NA
PB042B	0	0	0	0	0	0	0	NA	NA	NA	NA
PB042C	0	0	0	0	0	0	0	NA	NA	NA	NA
PB043B	0	0	0	0	0	1	0	NA	NA	NA	NA
PB043D	0	0	0	1	0	0	0	NA	NA	NA	NA
PB044B	1	0	0	1	1	0	0	NA	NA	NA	NA
PB044C	0	0	0	0	0	0	0	0	NA	NA	NA
PB045D	0	0	0	0	0	1	NA	NA	NA	NA	NA
PB046C	0	0	0	0	0	0	NA	NA	NA	NA	NA
PB047A	0	0	0	NA	NA	NA	NA	NA	NA	NA	NA
PB047B	0	0	0	0	0	0	0	0	NA	NA	NA
PB052A	0	0	0	0	1	0	0	NA	NA	NA	NA
PB052D	0	0	0	0	1	0	0	NA	NA	NA	NA
PB053A	0	0	0	0	0	0	1	NA	NA	NA	NA
PB053D	0	0	0	0	1	0	0	NA	NA	NA	NA
PB054A	0	0	1	0	0	0	0	NA	NA	NA	NA
PB054C	0	0	0	0	0	0	0	NA	NA	NA	NA
PB055A	0	0	0	0	0	0	0	NA	NA	NA	NA
PB055C	0	0	0	0	0	0	0	NA	NA	NA	NA
PB056B	0	0	0	0	0	0	0	NA	NA	NA	NA
PB056D	0	0	0	0	0	0	1	NA	NA	NA	NA
PB057A	0	0	0	0	0	0	0	NA	NA	NA	NA
PB057D	0	0	0	0	0	0	0	NA	NA	NA	NA
PB058A	0	1	0	0	0	0	0	NA	NA	NA	NA
PB058C	0	0	0	0	0	0	0	NA	NA	NA	NA
PB059B	0	0	0	1	0	1	0	NA	NA	NA	NA
PB059C	0	1	0	0	0	0	0	NA	NA	NA	NA
PB064B	0	0	0	0	NA	NA	NA	NA	NA	NA	NA
PB064C	0	0	0	0	0	0	0	NA	NA	NA	NA
PB065B	0	0	0	NA	NA	NA	NA	NA	NA	NA	NA
PB065D	0	0	0	0	1	0	0	NA	NA	NA	NA
PB066A	0	0	0	0	0	1	0	NA	NA	NA	NA
PB066B	0	0	0	0	NA	NA	NA	NA	NA	NA	NA
PB067A	0	0	1	0	0	0	0	NA	NA	NA	NA
PB067D	0	0	0	0	0	1	0	NA	NA	NA	NA
PB068A	0	0	0	0	0	0	0	NA	NA	NA	NA
PB069A	0	0	0	0	0	0	0	NA	NA	NA	NA
PB069B	0	0	0	0	0	1	NA	NA	NA	NA	NA
PB070B	0	0	1	1	1	1	1	NA	NA	NA	NA
PB070C	0	0	0	0	0	0	0	NA	NA	NA	NA
PB071A	0	0	0	0	0	0	0	NA	NA	NA	NA
PB071C	0	0	0	0	0	0	0	NA	NA	NA	NA
PB075B	0	0	0	0	0	0	0	NA	NA	NA	NA
PB075C	0	1	1	1	NA	NA	NA	NA	NA	NA	NA
PB076A	0	0	0	0	0	0	0	0	NA	NA	NA
PB076D	0	0	0	1	1	1	0	NA	NA	NA	NA
PB077B	0	0	1	0	0	0	1	NA	NA	NA	NA
PB077C	1	0	1	1	0	0	0	0	NA	NA	NA
PB078B	0	0	0	0	0	0	0	0	NA	NA	NA
PB079A	0	0	NA	NA	NA	NA	NA	NA	NA	NA	NA
PB079B	0	0	0	0	0	0	0	0	NA	NA	NA
PB080A	0	0	0	0	0	0	0	NA	NA	NA	NA
PB080C	0	0	0	0	0	0	0	0	NA	NA	NA
PB081B	0	0	0	0	1	1	0	NA	NA	NA	NA
PB081C	0	1	0	0	0	0	0	0	NA	NA	NA
PB082A	0	0	0	0	0	0	0	0	NA	NA	NA
PB082B	0	0	0	0	NA	NA	NA	NA	NA	NA	NA
PB083B	0	0	0	0	0	0	0	NA	NA	NA	NA
PB083C	0	0	1	NA	NA	NA	NA	NA	NA	NA	NA
PB087A	0	1	1	1	0	0	1	0	NA	NA	NA
PB087C	0	0	0	1	1	1	0	NA	NA	NA	NA
PB088A	1	0	1	1	1	1	1	0	NA	NA	NA
PB088B	0	1	0	0	0	0	0	NA	NA	NA	NA
PB089A	1	1	0	0	1	0	0	NA	NA	NA	NA
PB089B	0	0	0	0	0	0	0	0	NA	NA	NA
PB090A	0	0	0	0	1	0	0	NA	NA	NA	NA
PB090D	0	0	0	1	0	1	1	1	NA	NA	NA
PB091A	0	0	0	0	1	0	0	0	NA	NA	NA
PB091C	0	1	0	0	0	NA	NA	NA	NA	NA	NA
PB092C	0	0	0	1	0	0	1	0	NA	NA	NA
PB093A	0	0	0	0	0	0	NA	NA	NA	NA	NA
PB093B	0	1	0	0	1	0	1	0	NA	NA	NA
PB094A	0	0	0	0	0	0	0	NA	NA	NA	NA
PB094D	0	0	NA	NA	NA	NA	NA	NA	NA	NA	NA
PB095A	0	0	0	0	NA	NA	NA	NA	NA	NA	NA
PB095D	0	1	0	0	0	0	0	NA	NA	NA	NA
PB100A	0	0	0	0	0	0	0	0	NA	NA	NA
PB100B	1	0	0	0	1	0	0	NA	NA	NA	NA
PB101A	0	1	0	0	0	0	1	0	NA	NA	NA
PB101B	1	1	1	1	1	0	0	NA	NA	NA	NA
PB102A	0	0	0	0	0	0	0	0	NA	NA	NA
PB102D	0	0	0	0	1	1	0	NA	NA	NA	NA
PB103B	0	0	0	0	0	0	0	NA	NA	NA	NA
PB103D	0	0	0	0	0	0	0	0	NA	NA	NA
PB104C	0	0	0	0	0	0	0	NA	NA	NA	NA
PB104D	0	0	0	0	0	0	0	NA	NA	NA	NA
PB105A	0	0	1	1	0	1	0	NA	NA	NA	NA
PB105B	0	1	1	1	1	1	0	NA	NA	NA	NA
PB106B	0	0	0	0	0	0	0	0	NA	NA	NA
PB106C	0	0	0	1	0	0	NA	NA	NA	NA	NA
PB107A	0	0	1	0	0	0	0	NA	NA	NA	NA
PB107C	0	0	0	0	0	0	0	0	NA	NA	NA
PB112A	0	0	1	0	0	0	0	1	NA	NA	NA
PB112C	0	0	0	0	0	0	0	NA	NA	NA	NA
PB113A	0	0	0	0	0	NA	NA	NA	NA	NA	NA
PB113D	0	0	0	0	0	0	1	NA	NA	NA	NA
PB114B	0	0	1	0	0	0	0	NA	NA	NA	NA
PB115B	0	0	0	0	0	NA	NA	NA	NA	NA	NA
PB116A	0	0	0	0	0	0	0	NA	NA	NA	NA
PB117B	0	0	0	0	0	0	NA	NA	NA	NA	NA
PB117D	0	0	0	0	0	1	0	NA	NA	NA	NA
PB118C	0	0	0	0	0	0	0	0	NA	NA	NA
PB118D	0	0	0	0	NA	NA	NA	NA	NA	NA	NA
PB119A	0	0	0	0	1	0	1	NA	NA	NA	NA
