# Supplementary material for: Occupancy of wild southern pig-tailed macaques in intact and degraded forests in Peninsular Malaysia
Source: PeerJ. 2021 Dec 14;9:e12462. doi: 10.7717/peerj.12462 (PMC8679909; doi:10.7717/peerj.12462)
Supplement: Supplemental Information 5 [file peerj-09-12462-s005.zip]

Archive with 2 entries (2 files):
- R code BTFC.R
- R code PFR.R
