# Supplementary material for: Occupancy of wild southern pig-tailed macaques in intact and degraded forests in Peninsular Malaysia
Source: PeerJ. 2021 Dec 14;9:e12462. doi: 10.7717/peerj.12462 (PMC8679909; doi:10.7717/peerj.12462)
Supplement: Supplemental Information 5 [file peerj-09-12462-s005.zip › R code BTFC.R]

# load packages
library(unmarked)    
library(AICcmodavg)
library(MuMIn)
library(dplyr)
library(ggplot2)

# load data
xdata=read.table(file="Data BTFC.txt", header=T,
                 sep="\t")
str(xdata)

# test for correlations between continuous covariates
vars=c("elevation", "ndvi", "humans")
cor(xdata[, vars], method="spearman")
#           elevation      ndvi      humans
#elevation  1.0000000  -0.2708731  0.2241365
#ndvi      -0.2708731   1.0000000  0.4555334
#humans     0.2241365   0.4555334  1.0000000

# organize input data in matrices
M <- (nrow(xdata)) # Number of sites = 60
T <- 11 # Number primary sample periods

  # matrix(data, nrow, ncol)
y <- xdata[,2:12]
siteCovs <- xdata[,c("site", "ndvi", "elevation", "humans")]
obsCovs <- list(date=xdata[,17:27], trapdays=xdata[,28:38])

# create unmarked frame for single-season occupancy model
umf <- unmarkedFrameOccu(y = y,
                          siteCovs = siteCovs,
                          obsCovs = obsCovs)

#standardize continuous covariates to mean = 0 and sd = 1
siteCovs(umf)$ndvi<- scale(siteCovs(umf)$ndvi)
siteCovs(umf)$elevation<- scale(siteCovs(umf)$elevation)
siteCovs(umf)$humans<- scale(siteCovs(umf)$humans)
obsCovs(umf)$trapdays <- scale(obsCovs(umf)$trapdays)

#relevel date to reference level = Jan
obsCovs(umf)$date <- relevel(obsCovs(umf)$date,"Jan")

#---------------------------------------------------------------------------------------------------------------
# MODEL SELECTION
#---------------------------------------------------------------------------------------------------------------
# 1. construct the detection model while holding occupancy at the most general model
fmDET<-occu(~ date + trapdays ~ site + ndvi + humans + elevation, umf)

#average detection probability
mean(predict(fmDET, type="det")$Predicted,na.rm=TRUE) #0.23
sd(predict(fmDET, type="det")$Predicted,na.rm=TRUE) #0.11

# dredge all possible combinations of the detection covariates/ full model
modelsDET <- dredge(fmDET, fixed=c("psi(site)", "psi(ndvi)", "psi(humans)", "psi(elevation)"))
modelsDET

# average models based on model weights 
occ_avgDET <- model.avg(modelsDET, fit = TRUE) 
summary(occ_avgDET)

# CIs for model averaged coefficients
confint(model.avg(modelsDET))

#---------------------------------------------------------------------------------------------------------------
#2. construct the occupancy model while fixing covariates of best detection model
fmOCCU<-occu(~ date + trapdays ~ site + ndvi + humans + elevation, umf)

# goodness of fit test of full model --> ok! (not significant) p = 0 .42
occ_gof <- mb.gof.test(fmOCCU, nsim = 100, plot.hist = FALSE, parallel = TRUE)
occ_gof$chisq.table <- NULL # hide the chisq table to give simpler output
print(occ_gof)

# dredge all possible combinations of the occupancy covariates/ full model
models <- dredge(fmOCCU, fixed=c("p(date)","p(trapdays)"))
models

# average models based on model weights 
occ_avg <- model.avg(models, fit = TRUE) 
summary(occ_avg)

# CIs for model averaged coefficients
confint(model.avg(models))

# predicted occupancy for Belum and Temengor
nd=data.frame(site=c("Belum","Temengor"), ndvi=0, humans=0, elevation=0)
predict(fmOCCU, type="state", newdata=nd)

#---------------------------------------------------------------------------------------------------------------
# PLOTTING
#---------------------------------------------------------------------------------------------------------------
# Occupancy probability ~ Elevation
  # get model estimates and CIs for elevation
  # dummy code and centre  site
site.temengor=as.numeric(siteCovs(umf)$site==levels(siteCovs(umf)$site)[2]) #dummy coded
siteCovs(umf)$site.temengor=site.temengor-mean(site.temengor) #centered
  # construct model with dummy coded variable
fmOCCU2 <- occu(~ date + trapdays ~ site.temengor + ndvi + humans + elevation, umf)
  # create data frame with elevation values for which to make predictions
xvals=seq(from=min(siteCovs(umf)$elevation),
          to=max(siteCovs(umf)$elevation), length.out=100)
nd <- data.frame(site.temengor=0, humans=0, ndvi=0, elevation=xvals)
  # make predictions
Psi<- predict(fmOCCU2, type='state', newdata=nd)

par(mar=c(4.5, 5.5, 1, 1))
  #plot shape
plot(x=xvals, y=Psi$Predicted,las=1,
     ylab="", xlab="Elevation [m]",col="white",cex.lab=1.45, cex.axis=1.2, ylim=c(0,1), xlim=c(0, 1700))
grid (NULL,NULL, lty = 1, col = "#EBEBEB")
title(ylab="Occupancy probability", line=3.5, cex.lab=1.45)
  # plot model line
plot.vals=seq(from=min(xdata$elevation), to=max(xdata$elevation), length.out=100)
lines(x=plot.vals,
      y=Psi$Predicted, lty=1, lwd=2, col="gray30")
  # plot CIs
polygon(x=c(plot.vals, rev(plot.vals)),
        y=c(Psi$lower, 
            rev(Psi$upper)),
        border=NA, col=adjustcolor("gray80", alpha.f=0.4))
  #include mean values of elevation for BTFC and PFR
pasoh.data<-read.table(file="Data PFR.txt", header=T, sep="\t")
means=c(mean(pasoh.data$elevation), mean(xdata$elevation))
abline(v=means, col=c("blue", "red"), lty=c(2,2), lwd=c(1, 1))

#---------------------------------------------------------------------------------------------------------------
# AGE-SEX STRUCTURE
#---------------------------------------------------------------------------------------------------------------
Age.Sex<-c("Adult male","Adult female","Subadult","Juvenile","Infant")
Temengor<-c(28.35595777,31.22171946,4.524886878,26.09351433,9.803921569)
Belum<-c(29.46127946,33.5016835,4.882154882,24.57912458,7.575757576)

# create Matrix
matrix<-matrix(c(Temengor, Belum), 2, 5, byrow=TRUE)
# perform chi� test of independence
chisq.test(xdata$temengor,xdata$belum, correct=F)
chisq.test(matrix)

#---------------------------------------------------------------------------------------------------------------
# create data frame for the plot
data<-data.frame(belum=Belum, temengor=Temengor, age.sex=Age.Sex)
pie(Temengor, labels=Age.Sex, col=c("gray50","gray63","gray76","gray90","gray97"))
# relevel age-sex class
xdata$age.sex=relevel(data$age.sex,"Juvenile")
xdata$age.sex=relevel(data$age.sex,"Subadult")
xdata$age.sex=relevel(data$age.sex,"Adult male")
xdata$age.sex=relevel(data$age.sex,"Adult female")

# 1. Plot age-sex structure of BELUM
  # create a basic bar
pie = ggplot(data, aes(x="", y=belum, fill=age.sex)) + geom_bar(stat="identity", color="gray30", size=0.5)
  # convert to pie (polar coordinates) and add labels
pie = pie + coord_polar("y", start=0) + geom_text(aes(label = paste0(round(belum), "%")), position = position_stack(vjust = 0.5),
                                                  color=c("black","black","black","black","black"))
  # add color scale (hex colors)
pie = pie + scale_fill_manual(values=c("#55DDE099", "#33658A99", "#F6AE2D99", "#F2641999", "#99999999"))
  # remove labels and add title
pie = pie + labs(x = NULL, y = NULL, fill = NULL, title="Royal Belum State Park")
  # tidy up the theme
pie = pie + theme_classic() + theme(axis.line = element_blank(),
                                    axis.text = element_blank(),
                                    axis.ticks = element_blank(),
                                    plot.title = element_text(hjust = 0.5, color = "#666666"))
  # add legend
pie= pie+theme(legend.position="bottom")
pie=pie+theme(legend.text = element_text(size = 13))
pie

# 2. Plot age-sex structure of TEMENGOR
  # create a basic bar
pie = ggplot(data, aes(x="", y=temengor, fill=age.sex)) + geom_bar(stat="identity", color="gray30", size=0.5)
  # convert to pie (polar coordinates) and add labels
pie = pie + coord_polar("y", start=0) + geom_text(aes(label = paste0(round(temengor), "%")), position = position_stack(vjust = 0.5),
                                                  color=c("black","black","black","black","black"))
  # add color scale (hex colors)
pie = pie + scale_fill_manual(values=c("#55DDE099", "#33658A99", "#F6AE2D99", "#F2641999", "#99999999"))
  # remove labels and add title
pie = pie + labs(x = NULL, y = NULL, fill = NULL, title="Temengo Forest Reserve")
  # tidy up the theme
pie = pie + theme_classic() + theme(axis.line = element_blank(),
                                    axis.text = element_blank(),
                                    axis.ticks = element_blank(),
                                    plot.title = element_text(hjust = 0.5, color = "#666666"))
  # add legend
pie= pie+theme(legend.position="bottom")
pie=pie+theme(legend.text = element_text(size = 13))
pie
