# Supplementary material for: Occupancy of wild southern pig-tailed macaques in intact and degraded forests in Peninsular Malaysia
Source: PeerJ. 2021 Dec 14;9:e12462. doi: 10.7717/peerj.12462 (PMC8679909; doi:10.7717/peerj.12462)
Supplement: Supplemental Information 5 [file peerj-09-12462-s005.zip › R code PFR.R]

# load packages
library(unmarked)    
library(AICcmodavg)
library(MuMIn)
library(dplyr)
library(plotfunctions)

# load data
xdata=read.table(file="Data PFR.txt", header=T,
                 sep="\t")
str(xdata)

# test for correlations between continuous covariates
vars=c("elevation", "edge")
cor(xdata[, vars], method = "spearman")
#          elevation     edge
#elevation 1.0000000  0.5500243
#edge      0.5500243  1.0000000

# organize input data in matrices
M <- (nrow(xdata)) # Number of sites = 60
J <- 9 # Number secondary sample periods
T <- 5 # Number primary sample periods

   #matrix(data, nrow, ncol)
y <- xdata[,2:46] #Detections
yearlySiteCovs <- list(logging=xdata[49:53], year=matrix(c("2013","2014","2015","2016","2017"), M, T, byrow=TRUE))
siteCovs <- xdata[,c("elevation", "edge")]
obsCovs <- list(date=xdata[,54:98], trapdays=xdata[,99:143])

# create unmarked frame for multi-season occupancy model
umf1 <- unmarkedMultFrame(y = y,
                        yearlySiteCovs = yearlySiteCovs,
                        siteCovs = siteCovs,
                        obsCovs = obsCovs, numPrimary=T)

# standardize continuous covariates to mean = 0 and SD = 1
siteCovs(umf1)<- scale(siteCovs(umf1))
obsCovs(umf1)$trapdays <- scale(obsCovs(umf1)$trapdays)

#relevel date to reference level = Jan
obsCovs(umf1)$date <- relevel(obsCovs(umf1)$date,"Jan")

#---------------------------------------------------------------------------------------------------------------
# MODEL SELECTION
#---------------------------------------------------------------------------------------------------------------
# 1. construct the detection model while holding occupancy, colonization and extinction at the most general model
fmDET <- colext(psiformula= ~ elevation + edge, 
                 gammaformula = ~ logging, 
                 epsilonformula = ~ logging, 
                 pformula = ~ year + date + trapdays,
                 data = umf1, method="BFGS")

# average detection probabiltiy
mean(predict(fmDET, type="det")$Predicted,na.rm=TRUE) #0.48
sd(predict(fmDET, type="det")$Predicted,na.rm=TRUE) #0.15

# dredge all possible combinations of the occupancy detection/ full model
modelsDET <- dredge(fmDET, fixed=c("psi(elevation)", "psi(edge)", "col(logging)", "ext(logging)"))
modelsDET

# average models based on model weights 
occ_avgDET <- model.avg(modelsDET, fit = TRUE) 
summary(occ_avgDET)

# CIs for model averaged coefficients
confint(model.avg(modelsDET))

#---------------------------------------------------------------------------------------------------------------
#2. construct the occupancy model while fixing covariates of best detection model
fmCOLEXT<-colext(psiformula= ~ edge+elevation, 
               gammaformula = ~ logging, 
               epsilonformula = ~ logging, 
               pformula = ~ year+trapdays,
               data = umf1, method="BFGS")

# goodness of fit test of full model --> ok (not significant) p = 0.16
occ_gof <- mb.gof.test(fmCOLEXT, nsim = 1000, plot.hist = TRUE, parallel = TRUE)
print(occ_gof)

# dredge all possible combinations of the occupancy/extintion/colonization covariates/ full model
models <- dredge(fmCOLEXT, fixed=c("p(trapdays)","p(year)"))

# average models based on model weights 
occ_avg <- model.avg(models, fit = TRUE) 
summary(occ_avg)

# CIs for model averaged coefficients
confint(model.avg(models))

#---------------------------------------------------------------------------------------------------------------
# PLOTTING
#---------------------------------------------------------------------------------------------------------------
# 1. Extinction probability ~ Habitat degradation
   # get model estimates and CIs for extintion probability
levels(yearlySiteCovs(umf1)$logging)
nd<-data.frame(logging=c("yes","selective","no"))
Ext<-predict(fmCOLEXT, type='ext', newdata=nd)
Ext

par(mar=c(4.5, 5.5, 1, 1))
   # plot shape
plot(x=Ext$Predicted, y=Ext$Predicted,las=1,
     ylab="", xlab="",xaxt="n",col="white", cex.axis=1.2, ylim=c(0,1), xlim=c(0.5, 3.5))
grid (NULL,NULL, lty = 1, col = "#EBEBEB")
title(ylab="Extinction probability", line=3.5, cex.lab=1.45)
axis(side=1, at=c(1:3), labels = FALSE)
mtext(text=c("Clear-\ncutting", "Selective\nlogging", "No\ntree felling"), at=c(1:3),
      side=1, line=2.5, cex=1.35)
   # plot model
points(x=(1:3), y=Ext$Predicted,las=1, pch=16,cex=1.5,
       ylab="", xlab="",xaxt="n",col="gray30", cex.axis=1.2, ylim=c(0.77,1))
   # plot CIs
arrows(x0=(1:3),Ext$lower, (1:3),Ext$upper,
       col="gray30",length=0.05, angle=90, code=3, lwd=1)

#---------------------------------------------------------------------------------------------------------------
# 2. Site occupancy estimates from 2013 to 2017
   # estimates of the proportion of sample sites that are occupied in each year
smoothed(fmCOLEXT, mean=TRUE)
   # standard errors
fmCOLEXT2<-nonparboot(fmCOLEXT, B=100)
strajectory<-cbind(psi=projected(fmCOLEXT2)[2,],smoothed=smoothed(fmCOLEXT2)[2,], SE= fmCOLEXT2@smoothed.mean.bsse[2,])
plot.strajectory<-data.frame(strajectory)

par(mar=c(4.5, 5.5, 1, 5.5))
   # plot shape
plot(x=(1:5), y=plot.strajectory$smoothed,las=1,cex=3, pch=16,
     ylab="", xlab="",xaxt="n",col="white", cex.axis=1.2, ylim=c(0,1), xlim=c(0.75,5.25))
grid (NULL,NULL, lty = 1, col = "#EBEBEB")
title(ylab="Estimated occupancy", line=3.5, cex.lab=1.45)
title(xlab="Year", line=3, cex.lab=1.45)
axis(side=1, at=c(1:5), labels = FALSE)
mtext(text=c("2013", "2014", "2015","2016","2017"), at=c(1:5),
      side=1, line=1, cex=1.2)
axis(side=4, at=c(0,0.2,0.4,0.6,0.8,1), labels=c(0,0.1,0.2,0.3,0.4,0.5), cex.axis=1.2,las=1, col.ticks="gray60",col.axis="gray60")
mtext(text=c("Proportion of sites clear-cut"),
      side=4, line=3.5, cex=1.45, col="gray60")
   # plot occupancy estimates
points(x=(1:5), y=plot.strajectory$smoothed,las=1, pch=16,cex=1.5,
       ylab="", xlab="",xaxt="n",col="gray30", cex.axis=1.45, ylim=c(0.77,1))
   # plot standard errors
arrows(x0=(1:5),plot.strajectory$smoothed-plot.strajectory$SE, (1:5),plot.strajectory$smoothed+plot.strajectory$SE,
       col="gray30",length=0.05, angle=90, code=3)
   # plot proportion of sites clear-cut for each year
y=c(0,(7/60*2),(8/60*2),(8/60*2),(11/60*2))
add_bars(x=(1:5), y=y, width=0.5, col="gray80", border="gray80")
